# Supplementary material for: An Overview of PRR- and NLR-Mediated Immunities: Conserved Signaling Components across the Plant Kingdom That Communicate Both Pathways
Source: Int J Mol Sci. 2022 Oct 26;23(21):12974. doi: 10.3390/ijms232112974 (PMC9654257; doi:10.3390/ijms232112974)
Supplement: Supplementary file 1 [file ijms-23-12974-s001.zip]

Archive with 1 entries (1 files):
- ijms-1969730-supplementary.xlsx
