# Supplementary material for: An Overview of PRR- and NLR-Mediated Immunities: Conserved Signaling Components across the Plant Kingdom That Communicate Both Pathways
Source: Int J Mol Sci. 2022 Oct 26;23(21):12974. doi: 10.3390/ijms232112974 (PMC9654257; doi:10.3390/ijms232112974)
Supplement: Supplementary file 1 [file ijms-23-12974-s001.zip › ijms-1969730-supplementary.xlsx]

## Sheet: Supplementary Table S1
Supplementary Table S1. BLAST analysis of canonical components connecting PTI and ETI along the plant kingdom.
			% Identity	% Coverage	Align lenght		% Identity	% Coverage	Align lenght		% Identity	% Coverage	Align lenght		% Identity	% Coverage	Align lenght		% Identity	% Coverage	Align lenght		% Identity	% Coverage	Align lenght		% Identity	% Coverage	Align lenght		% Identity	% Coverage	Align lenght		% Identity	% Coverage	Align lenght		% Identity	% Coverage	Align lenght		% Identity	% Coverage	Align lenght		% Identity	% Coverage	Align lenght
Plant groups		BAK1 (lenght 662 aa)				BKK1 (length 620 aa)				SOBIR1 (length 641 aa)				BIK1 (length 395 aa)				BSK1 (length 512 aa)				MPK3 (length 370 aa)				MPK4 (length 376 aa)				MPK6 (length 395 aa)				RBOHD (length 921 aa)				CNGC2 (length 726 aa)				CNGC4 (length 694 aa)				CNGC19 (length 729 aa)
angiosperms	Arabidopsis thaliana	AT4G33430.2				AT2G13790.1				AT2G31880.1				AT2G39660.1				AT4G35230.1				AT3G45640.1				AT4G01370.1				AT2G43790.1				AT5G47910.1				AT5G15410.1				AT5G54250.1				AT3G17690.1
	Zea mays	Zm00001d016928_P005	69	98.7915	654	Zm00001d016928_P005	74	98.2258	609	Zm00001d045785_P001	54	67.5507	433	Zm00001d011066_P004	62	95.443	377	Zm00001d048345_P003	75	98.0843	522	Zm00001d028711_P003	71	98.9305	374	Zm00001d047349_P001	82	94.4149	355	Zm00001d036215_P003	85	98.75	400	Zm00001d052653_P004	66	98.9142	911	Zm00001d034076_P003	68	93.9394	682	Zm00001d038618_P001	69	88.6167	615	Zm00001d018233_P002	59	87.5171	638
		Zm00001d016928_P010	69	98.7915	654	Zm00001d016928_P010	74	98.2258	609													Zm00001d028711_P006	71	98.9305	374					Zm00001d036215_P001	85	98.75	400													Zm00001d018233_P003	59	87.5171	638
		Zm00001d050868_P004	69	98.7915	654																	Zm00001d028711_P005	71	98.9305	374																					Zm00001d018233_P004	59	87.5171	638
						LOC_Os04g38480.1	75	98.0645	608	LOC_Os06g18000.1	55	60.5304	388					LOC_Os03g04050.1	75	98.2726	521	LOC_Os05g49140.3	48	98.9305	374	LOC_Os06g48590.1	55	94.6809	356	LOC_Os06g06090.1	84	98.75	400													Zm00001d018233_P005	59	87.5171	638
																		LOC_Os10g39670.1	78	90.0391	461	LOC_Os05g49140.1	48	98.9305	374	LOC_Os06g48590.2	55	94.6809	356																	Zm00001d018233_P012	59	87.5171	638
	Oryza sativa	LOC_Os08g07760.1	73	98.0363	649									LOC_Os05g02020.2	70	82.0253	324																	LOC_Os11g33120.1	67	98.6971	909	LOC_Os03g55100.1	70	93.1129	676	LOC_Os05g42250.1	66	90.2017	626	LOC_Os02g53340.1	58	89.3004	651
																																														LOC_Os02g53340.2	58	89.3004	651
	Amborella trichopoda	evm_27.model.AmTr_v1.0_scaffold00010.295	71	100	662	evm_27.model.AmTr_v1.0_scaffold00010.295	74	98.5484	611	evm_27.model.AmTr_v1.0_scaffold00166.7	51	99.844	640	evm_27.model.AmTr_v1.0_scaffold00012.165	63	94.9367	375	evm_27.model.AmTr_v1.0_scaffold00001.248	77	99.8047	511	evm_27.model.AmTr_v1.0_scaffold00023.191	69	98.9189	366	evm_27.model.AmTr_v1.0_scaffold00023.191	82	94.1489	354	evm_27.model.AmTr_v1.0_scaffold00058.238	83	92.4051	365	evm_27.model.AmTr_v1.0_scaffold00016.300	66	96.9598	893	evm_27.model.AmTr_v1.0_scaffold00003.425	53	84.7107	615	evm_27.model.AmTr_v1.0_scaffold00003.425	73	89.3372	620	evm_27.model.AmTr_v1.0_scaffold00024.111	53	99.7257	727
gymnosperms	Pinus taeda	AFG44754.1	48	19.3353	128	AFG50513.1	45	23.0645	143	AFG54611.1	46	24.025	154	AFG58115.1	46	37.7215	149	AFG47090.1	32	30.6641	157	ACT63866.1	74	94.8718	390	ACT63867.1	78	98.9362	372	ACT63866.1	85	98.7342	390	-	-	-	-	AFG51679.1	64	13.2231	96	AFG51679.1	68	20.317	141	AFG67932.1	38	14.2661	104
	Picea abies	ADX68910.1	41	35.0453	232	ADX68910.1	39	37.0968	230	ADX68910.1	44	34.9454	224	ADX68910.1	43	58.2278	230	ADX68910.1	28	45.3125	232	CAA54746.1	41	79.4595	294	AEQ32352.1	84	31.6489	119	CAA54746.1	40	74.4304	294	ADQ74913.1	65	98.0456	903	-	-	-	-	-	-	-	-	-	-	-	-
pteridophytes	Azolla filiculoides	-	-	-	-	-	-	-	-	-	-	-	-	-	-	-	-	-	-	-	-	-	-	-	-	-	-	-	-	-	-	-	-	-	-	-	-	-	-	-	-	-	-	-	-	-	-	-	-
	Salvinia cucullata	-	-	-	-	-	-	-	-	-	-	-	-	-	-	-	-	-	-	-	-	-	-	-	-	-	-	-	-	-	-	-	-	-	-	-	-	-	-	-	-	-	-	-	-	-	-	-	-
lycophytes	Selaginella moellendorffii	S_moellendorffii_v1_0|91|268032	67	98.1873	650	S_moellendorffii_v1_0|91|268032	72	97.7419	606	S_moellendorffii_v1_0|91|77558	36	87.2075	559	S_moellendorffii_v1_0|91|79963	64	78.7342	311	S_moellendorffii_v1_0|91|103506	73	88.4766	453	S_moellendorffii_v1_0|91|105143	69	96.2162	356	S_moellendorffii_v1_0|91|105143	78	95.2128	358	S_moellendorffii_v1_0|91|105143	76	90.1266	356	S_moellendorffii_v1_0|91|97417	54	96.0912	885	S_moellendorffii_v1_0|91|416791	51	93.3884	678	S_moellendorffii_v1_0|91|416791	50	90.634	629	S_moellendorffii_v1_0|91|266723|266723	46	89.0261	649
bryophytes	Anthoceros agrestis	AYE92795.1	43	42.7492	283	AYE92795.1	41	45.4839	282	AYE92795.1	34	87.8315	563	AYE92795.1	38	73.4177	290	AYE92795.1	27	52.1385	982	AML76531.1	27	32.5991	1135	AYE92795.1	29	38.2892	982	AYE92795.1	27	40.224	982	-	-	-	-	-	-	-	-	-	-	-	-	-	-	-	-
		AYE92795.1	30	29.4562	195	AYE92795.1	35	20.6452	128	AYE92795.1	31	23.5569	151	AML76531.1	27	64.0506	253
	Anthoceros punctatus	-	-	-	-	-	-	-	-	AHZ63798.1	25	38.2215	245	AHZ63932.1	27	66.3291	262	-	-	-	-	AHZ63932.1	27	35.5086	1042	AHZ63798.1	25	27.8519	1350	AHZ63798.1	25	29.2593	1350	-	-	-	-	-	-	-	-	-	-	-	-	-	-	-	-
	Physcomitrium patens	Pp3c3_14110V3.2.p	51	100	662	Pp3c12_23570V3.4.p	62	98.871	613	Pp3c14_17190V3.1.p	36	89.0796	571	Pp3c11_21790V3.1.p	65	79.4937	314	Pp3c24_15590V3.1.p	49	93.75	480	Pp3c1_22480V3.2.p	73	95.9459	355	Pp3c1_22480V3.2.p	81	94.1489	354	Pp3c1_22480V3.2.p	76	90.6329	358	Pp3c10_24760V3.1.p	53	85.4506	787	Pp3c9_2580V3.1.p	48	85.8127	623	Pp3c9_2580V3.1.p	48	89.4813	621	Pp3c3_20390V3.1.p	40	88.4774	645
		Pp3c3_14110V3.1.p	51	100	662	Pp3c12_23570V3.5.p	62	98.871	613	Pp3c14_17190V3.2.p	36	89.0796	571	Pp3c11_21790V3.2.p	65	79.4937	314	Pp3c20_8180V3.1.p	70	88.6719	454	Pp3c1_22480V3.1.p	73	95.9459	355	Pp3c1_22480V3.1.p	81	94.1489	354	Pp3c1_22480V3.1.p	76	90.6329	358	Pp3c10_24760V3.2.p	53	85.4506	787	Pp3c9_2580V3.2.p	48	85.8127	623	Pp3c9_2580V3.2.p	48	89.4813	621	Pp3c3_20390V3.3.p	40	88.4774	645
						Pp3c12_23570V3.6.p	62	98.871	613									Pp3c20_8180V3.2.p	70	88.6719	454																									Pp3c3_20390V3.4.p	40	88.4774	645
						Pp3c12_23570V3.7.p	62	98.871	613									Pp3c20_8180V3.5.p	70	88.6719	454																									Pp3c3_20390V3.5.p	40	88.4774	645
						Pp3c12_23570V3.8.p	62	98.871	613
						Pp3c12_23570V3.17.p	62	98.871	613
	Marchantia polymorpha	Mapoly0068s0069.1.p	83	55.7402	369	Mapoly0009s0106.1.p	57	91.129	565	Mapoly0115s0067.1.p	38	87.8315	563	Mapoly0100s0049.1.p	64	81.0127	320	Mapoly0040s0140.1.p	72	88.6719	454	Mapoly0015s0179.1.p	72	96.7568	358	Mapoly0015s0179.1.p	78	94.1489	354	Mapoly0015s0179.1.p	76	90.6329	358	Mapoly0258s0001.1.p	48	92.9425	856	Mapoly0004s0205.1.p	49	87.0523	632	Mapoly0011s0149.1.p	48	90.2017	626	Mapoly0127s0006.1.p	47	86.8313	633
						Mapoly0009s0106.2.p	57	91.129	565
charophytes	Penium margaritaceum	-	-	-	-	-	-	-	-	AHZ63913.1	25	34.3214	220	AHZ63913.1	25	69.3671	274					AHZ63913.1	27	43.7352	846	AHZ63913.1	25	44.4444	846	AHZ63913.1	23	46.6903	846	-	-	-	-	-	-	-	-	-	-	-	-	-	-	-	-
	Chara braunii	GBG77683.1	46	47.8852	317	GBG79221.1	36	77.9032	483	GBG68978.1	26	91.2637	585	GBG73041.1	55	62.5316	247	GBG78720.1	27	28.9921	1766	GBG76729.1	68	100	370	GBG76729.1	71	98.4043	370	GBG76729.1	71	93.6709	370	GBG71375.1	31	35.9392	331	GBG62662.1	36	82.5069	599	GBG62662.1	35	83.1412	577	GBG62662.1	36	87.2428	636
																																		GBG71375.1	34	8.57763	79	GBG62662.1	30	52.3416	380	GBG62662.1	29	43.3718	301	GBG62662.1	32	51.7147	377
	Klebsormidium nitens	GAQ86289.1	31	84.8943	562	GAQ86751.1	40	48.7097	302	GAQ85002.1	35	45.0858	289	GAQ80393.1	58	78.9873	312	GAQ81297.1	26	60.2353	850	GAQ82056.1	69	93.9086	394	GAQ82056.1	72	95.4315	394	GAQ82056.1	71	99.7468	394	GAQ81800.1	36	64.3865	593	GAQ78047.1	44	85.124	618	GAQ78048.1	42	89.9135	624	GAQ78761.1	40	78.3265	571
						GAQ86751.1	39	13.5484	84	GAQ85002.1	33	21.5289	138
chlorophytes	Chlamydomonas reinhardtii	Cre12.g532050_4532.1.p	31	47.5831	315	Cre12.g532050_4532.1.p	30	50.8065	315	Cre12.g534650_4532.1.p	34	37.5975	241	Cre12.g532050_4532.1.p	34	84.557	334	Cre12.g532050_4532.3.p	26	82.8125	424	Cre01.g010000_4532.1.p	62	100	370	Cre01.g010000_4532.1.p	63	93.883	353	Cre01.g010000_4532.1.p	68	88.1013	348	Cre03.g188400_4532.1.p	32	17.8067	164	Cre10.g450100_4532.1.p	26	31.6804	230	Cre07.g329882_4532.1.p	24	25.9366	180	Cre06.g278111_4532.1.p	21	67.7641	494
		Cre12.g532050_4532.2.p	31	47.5831	315	Cre12.g532050_4532.2.p	30	50.8065	315					Cre12.g532050_4532.2.p	34	84.557	334	Cre12.g532050_4532.2.p	26	82.8125	424													Cre03.g188400_4532.2.p	32	17.8067	164					Cre07.g329882_4532.2.p	24	25.9366	180
		Cre12.g532050_4532.3.p	31	47.5831	315	Cre12.g532050_4532.3.p	30	50.8065	315					Cre12.g532050_4532.3.p	34	84.557	334	Cre12.g517600_4532.1.p	26	58.5938	300													Cre03.g188400_4532.3.p	32	17.8067	164					Cre07.g329882_4532.3.p	24	25.9366	180
																																		Cre03.g188400_4532.4.p	32	17.8067	164					Cre07.g329882_4532.4.p	24	25.9366	180
[truncated: 36 more columns]
